# Supplementary material for: Healthcare Professionals’ Knowledge and Beliefs on Antibiotic Prophylaxis in Cesarean Section: A Mixed-Methods Study in Benin
Source: Antibiotics (Basel). 2022 Jun 28;11(7):872. doi: 10.3390/antibiotics11070872 (PMC9312278; doi:10.3390/antibiotics11070872)
Supplement: Supplementary file 1 [file antibiotics-11-00872-s001.zip]

Archive with 1 entries (1 files):
- antibiotics-1742209-supplementary.pdf
